# Supplementary material for: Puerariae lobatae radix protects against UVB-induced skin aging via antagonism of REV-ERBα in mice
Source: Front Pharmacol. 2022 Dec 22;13:1088294. doi: 10.3389/fphar.2022.1088294 (PMC9813444; doi:10.3389/fphar.2022.1088294)
Supplement: Supplementary file 3 [file DataSheet1.XLSX]

## Sheet: Figure1
Figure1 A		control		UVB
Figure1 B		control		UVB
		Epidermal thickness(μm)
		1	2	3	4	5
	Control	0.018	0.017	0.018	0.017	0.02	0.018
	UVB	0.045	0.051	0.034	0.032	0.027	0.038
Figure1 C				OD-1	OD-2	OD-3	m(mg)	HYP(ug/mg)
		blank		0.103	0.104	0.104
		standard		0.329	0.335	0.345
	Control	control-1		0.34	0.336	0.34	14	3.607
		control-2		0.38	0.398	0.391	15	4.097
		control-3		0.334	0.327	0.328	13	3.735
		control-4		0.383	0.376	0.381	16	3.711
		control-5		0.361	0.367	0.37	16	3.523
		control-6		0.332	0.341	0.346	14	3.622
	UVB	UVB-1		0.364	0.369	0.371	21	2.705
		UVB-2		0.332	0.329	0.333	19	2.575
		UVB-3		0.334	0.342	0.343	21	2.415
		UVB-4		0.371	0.376	0.381	22	2.66
		UVB-5		0.338	0.347	0.347	22	2.347
		UVB-6		0.359	0.364	0.368	20	2.793
				Gapdh	Mmp-1	2-ddCT
	Control	control-1		20.12	29.17	0.944
				19.97	29.43
		control-2		20.5	29.78	0.984
				20.34	29.45
		control-3		20.89	29.95	1.108
				20.78	29.77
		control-4		19.74	28.58	1.03
				19.54	28.96
		control-5		17.56	27.04	0.706
				17.59	27.46
		control-6		20.68	29.4	1.225
		control-7		20.78	29.82
	UVB	UVB-1		18.57	25.95	3
				18.46	26.25
		UVB-2		20.89	28.39	2.648
				20.76	28.78
		UVB-3		20.09	27.25	3.249
				19.97	27.75
		UVB-4		16.88	24.29	2.694
				16.81	24.88
		UVB-5		19.43	26.65	3.667
				19.38	26.75
		UVB-6		20.15	28.1	3.042
				20.72	27.9
Figure1 D				Gapdh	p21	2-ddCT					Gapdh	p53	2-ddCT
	Control	control-1		20.12	27.11	0.847		Control	control-1		20.12	25.01	0.56
				19.97	26.91						19.97	25.05
		control-2		20.5	26.89	1.218			control-2		20.5	23.88	1.93
				20.34	26.83						20.34	23.36
		control-3		20.89	27.32	1.206			control-3		20.89	24.74	1.042
				20.78	27.26						20.78	25.11
		control-4		19.74	26.13	1.161			control-4		19.74	24.88	0.481
				19.54	26.17						19.54	24.81
		control-5		17.56	24.93	0.707			control-5		17.56	21.76	1.06
				17.59	24.67						17.59	21.52
		control-6		20.68	27.69	0.859			control-6		20.68	24.98	0.926
		control-7		20.78	27.66				control-7		20.78	25
	UVB	UVB-1		18.57	23.7	3.118		UVB	UVB-1		18.57	21.74	1.733
				18.46	23.5						18.46	22.01
		UVB-2		20.89	26.18	2.613			UVB-2		20.89	22.39	5.234
				20.76	26.14						20.76	22.78
		UVB-3		20.09	25.05	3.118			UVB-3		20.09	22.38	4.652
				19.97	25.17						19.97	21.54
		UVB-4		16.88	23.25	1.581			UVB-4		16.88	18.6	4.669
				16.81	22.56						16.81	18.96
		UVB-5		19.43	24.49	3.33			UVB-5		19.43	21.3	5.871
				19.38	24.29						19.38	20.7
		UVB-6		20.15	25.38	3.988			UVB-6		20.15	22.09	4.587
				20.72	24.94						20.72	22.68

## Sheet: Figure 2
Figure2 A	Vehicle		VC		PLR(25mg/kg)		PLR(100mg/kg)		PLR(400mg/kg)
Figure2 B	Vehicle		VC		PLR(25mg/kg)		PLR(100mg/kg)		PLR(400mg/kg)
		Epidermal thickness(μm)
		1	2	3	4	5
	Vehicle	0.053	0.082	0.086	0.047	0.055	0.065
	VC	0.022	0.021	0.019	0.031	0.026	0.024
	PLR(25mg/kg)	0.055	0.056	0.042	0.056	0.037	0.049
	PLR(100mg/kg)	0.04	0.038	0.038	0.045	0.042	0.041
	PLR(400mg/kg)	0.032	0.021	0.026	0.021	0.026	0.025
Figure2 C				OD-1	OD-2	OD-3	m(mg)	HYP(ug/mg)
		blank		0.103	0.104	0.104
		standard		0.329	0.335	0.345
	Vehicle	Vehicle-1		0.364	0.369	0.371	21	2.705
		Vehicle-2		0.332	0.329	0.333	19	2.575
		Vehicle-3		0.334	0.342	0.343	21	2.415
		Vehicle-4		0.371	0.376	0.381	22	2.66
		Vehicle-5		0.338	0.347	0.347	22	2.347
		Vehicle-6		0.359	0.364	0.368	20	2.793
	VC	VC-1		0.318	0.316	0.319	13	3.538
		VC-2		0.475	0.487	0.488	22	3.709
		VC-3		0.472	0.474	0.486	24	3.346
		VC-4		0.401	0.402	0.416	18	3.613
		VC-5		0.385	0.392	0.396	19	3.25
		VC-6		0.449	0.437	0.422	22	3.246
	PLR (25mg/kg)	PLR25-1		0.397	0.406	0.399	19.5	3.273
		PLR25-2		0.444	0.445	0.444	18.2	4.022
		PLR25-3		0.441	0.442	0.427	20.4	3.508
		PLR25-4		0.462	0.47	0.464	22.3	3.485
		PLR25-5		0.563	0.58	0.586	27	3.762
		PLR25-6		0.421	0.429	0.431	17.5	3.971
	PLR (100mg/kg)	PLR100-1		0.429	0.442	0.446	18.9	3.813
		PLR100-2		0.404	0.408	0.416	17.8	3.69
		PLR100-3		0.388	0.396	0.409	16.4	3.852
		PLR100-4		0.411	0.412	0.416	16.4	4.053
		PLR100-5		0.431	0.441	0.446	18.7	3.857
		PLR100-6		0.416	0.42	0.424	17.4	3.907
	PLR (400mg/kg)	PLR400-1		0.365	0.368	0.38	14.2	4.046
		PLR400-2		0.502	0.517	0.522	18.3	4.815
		PLR400-3		0.466	0.476	0.476	17.8	4.455
		PLR400-4		0.451	0.46	0.467	16.4	4.661
		PLR400-5		0.438	0.458	0.46	26.4	2.835
		PLR400-6		0.497	0.493	0.494	16.9	4.972
				Gapdh	Mmp-1	2-ddCT
	Vehicle	Vehicle-1		18.57	25.95	0.983
				18.46	26.25
		Vehicle-2		20.89	28.39	0.871
				20.76	28.78
		Vehicle-3		20.09	27.25	1.065
				19.97	27.75
		Vehicle-4		16.88	24.29	0.883
				16.81	24.88
		Vehicle-5		19.43	26.65	1.202
				19.38	26.75
		Vehicle-6		20.15	28.1	0.997
				20.72	27.9
	VC	VC-1		18.91	27.42	0.605
				18.98	27.05
		VC-2		20.48	29.44	0.394
				20.29	29.13
		VC-3		19.59	28.33	0.339
				19.47	28.98
		VC-4		18.51	27.97	0.378
				18.63	27.1
		VC-5		19.04	28.05	0.389
				18.93	27.76
		VC-6		17.82	26.06	0.525
				17.86	26.59
	PLR (25mg/kg)	PLR25-1		17.65	25.73	0.788
				17.88	25.6
		PLR25-2		19.15	26	1.358
				18.62	26
		PLR25-3		20.33	28.1	0.905
				20.27	27.91
		PLR25-4		18.33	27.08	0.46
				18.23	26.84
		PLR25-5		17.42	24.84	0.877
				17.25	25.33
		PLR25-6		19.63	27.81	0.551
				19.56	28.22
	PLR (100mg/kg)	PLR100-1		17.7	26.46	0.468
				17.63	26.18
		PLR100-2		17.71	26.03	0.506
				17.72	26.49
		PLR100-3		16.8	26.25	0.248
				16.67	26.36
		PLR100-4		19.92	28.2	0.41
				19.59	29
		PLR100-5		16.98	25.79	0.493
				17.01	25.36
		PLR100-6		20.77	29.61	0.331
				20.56	30.03
	PLR (400mg/kg)	PLR400-1		20.79	30.19	0.285
				20.81	30.16
		PLR400-2		19.76	30.2	0.139
				19.44	29.81
		PLR400-3		19.91	29.9	0.17
				19.87	30.11
		PLR400-4		20.59	29.08	0.555
				20.51	28.84
		PLR400-5		18.13	27.74	0.254
				18.17	27.63
		PLR400-6		19.76	30.29	0.123
				19.84	30.48
Figure2 D				Gapdh	p21	2-ddCT					Gapdh	p53	2-ddCT
	Vehicle	Vehicle-1		18.57	23.7	1.051		Vehicle	Vehicle-1		18.57	21.74	0.388
				18.46	23.5						18.46	22.01
		Vehicle-2		20.89	26.18	0.884			Vehicle-2		20.89	22.39	1.176
				20.76	26.14						20.76	22.78
		Vehicle-3		20.09	25.05	1.055			Vehicle-3		20.09	22.38	1.045
				19.97	25.17						19.97	21.54
		Vehicle-4		16.88	23.25	0.535			Vehicle-4		16.88	18.6	1.042
				16.81	22.56						16.81	18.96
		Vehicle-5		19.43	24.49	1.127			Vehicle-5		19.43	21.3	1.318
				19.38	24.29						19.38	20.7
		Vehicle-6		20.15	25.38	1.349			Vehicle-6		20.15	22.09	1.031
				20.72	24.94						20.72	22.68
	VC	VC-1		18.91	24.6	0.71		VC	VC-1		18.91	23.34	0.198
				18.98	24.59						18.98	23.21
		VC-2		20.48	25.91	0.722			VC-2		20.48	23.79	0.379
				20.29	26.12						20.29	23.77
		VC-3		19.59	25.03	0.769			VC-3		19.59	23.32	0.23
				19.47	25.1						19.47	23.97
		VC-4		18.51	23.84	0.899			VC-4		18.51	21.35	0.597
				18.63	23.92						18.63	21.26
		VC-5		19.04	24.53	0.698			VC-5		19.04	22.08	0.509
				18.93	24.79						18.93	21.83
		VC-6		17.82	23.75	0.612			VC-6		17.82	20.58	0.608
				17.86	23.66						17.86	20.53
	PLR (25mg/kg)	PLR25-1		17.65	22.78	1.122		PLR (25mg/kg)	PLR25-1		17.65	20.62	0.627
				17.88	22.73						17.88	20.25
		PLR25-2		19.15	24.48	0.695			PLR25-2		19.15	20.95	0.991
				18.62	24.65						18.62	20.84
		PLR25-3		20.33	25.56	0.96			PLR25-3		20.33	22.88	0.634
				20.27	25.47						20.27	23.03
		PLR25-4		18.33	23.99	0.597			PLR25-4		18.33	20.24	1.001
				18.23	24.37						18.23	20.31
		PLR25-5		17.42	22.65	0.862			PLR25-5		17.42	19.58	0.978
				17.25	22.76						17.25	19.14
		PLR25-6		19.63	25.59	0.563			PLR25-6		19.63	22.51	0.492
				19.56	25.57						19.56	22.72
	PLR (100mg/kg)	PLR100-1		17.7	23.43	0.644		PLR (100mg/kg)	PLR100-1		17.7	20.76	0.415
				17.63	23.49						17.63	21.09
		PLR100-2		17.71	23.58	0.71			PLR100-2		17.71	20.61	0.608
				17.72	23.15						17.72	20.24
		PLR100-3		16.8	22.19	0.816			PLR100-3		16.8	22.18	0.093
				16.67	22.17						16.67	22.13
		PLR100-4		19.92	25.1	0.94			PLR100-4		19.92	22.24	0.696
				19.59	24.9						19.59	22.31
		PLR100-5		16.98	22.23	0.813			PLR100-5		16.98	21.71	0.186
				17.01	22.68						17.01	21.12
		PLR100-6		20.77	26.84	0.483			PLR100-6		20.77	24.02	0.383
				20.56	26.91						20.56	24.07
	PLR (400mg/kg)	PLR400-1		20.79	27.45	0.395		PLR (400mg/kg)	PLR400-1		20.79	24.48	0.336
				20.81	27.15						20.81	24.25
		PLR400-2		19.76	26.26	0.389			PLR400-2		19.76	23.5	0.284
				19.44	25.98						19.44	23.31
		PLR400-3		19.91	26.28	0.46			PLR400-3		19.91	23.14	0.382
				19.87	26.05						19.87	23.41
		PLR400-4		20.59	28.29	0.181			PLR400-4		20.59	24.35	0.297
				20.51	28.06						20.51	24.24
		PLR400-5		18.13	24.57	0.424			PLR400-5		18.13	23.22	0.134
				18.17	24.52						18.17	22.87
		PLR400-6		19.76	25.55	0.601			PLR400-6		19.76	23.51	0.281
				19.84	25.84						19.84	23.74
Figure2 E				OD-1	OD-2	OD-3	c(mgprot/ml)	SOD(U/mgprot)
		standard		0.374	0.377	0.382
	Control	Control-1		0.211	0.213	0.221	1.852	77.192
		Control-2		0.237	0.238	0.242	2.554	47.727
		Control-3		0.193	0.196	0.199	2.145	74.436
		Control-4		0.208	0.214	0.214	2.107	69.129
		Control-5		0.185	0.181	0.189	2.059	82.244
		Control-6		0.243	0.24	0.231	1.791	68.561
	Vehicle	Vehicle-1		0.361	0.361	0.367	2.605	4.948
		Vehicle-2		0.327	0.331	0.332	2.752	15.226
		Vehicle-3		0.236	0.237	0.232	2.898	43.269
		Vehicle-4		0.337	0.341	0.333	2.815	12.7
		Vehicle-5		0.365	0.371	0.371	2.951	2.582
		Vehicle-6		0.351	0.358	0.353	3.068	6.781
	VC	VC-1		0.264	0.258	0.261	2.248	45.617
		VC-2		0.282	0.288	0.285	2.206	36.93
		VC-3		0.31	0.307	0.308	2.025	30.103
		VC-4		0.262	0.262	0.259	3.182	32.226
		VC-5		0.267	0.265	0.26	3.361	29.729
		VC-6		0.247	0.255	0.254	2.9	38.097
	PLR (25mg/kg)	PLR25-1		0.322	0.314	0.312	1.305	43.559
		PLR25-2		0.355	0.356	0.361	1.128	15.85
		PLR25-3		0.365	0.368	0.373	1.117	7.08
		PLR25-4		0.339	0.347	0.345	1.86	16.068
		PLR25-5		0.316	0.311	0.349	0.863	53.308
		PLR25-6		0.369	0.366	0.359	1.385	8.253
	PLR (100mg/kg)	PLR100-1		0.349	0.349	0.357	1.378	16.583
		PLR100-2		0.347	0.351	0.354	1.365	17.383
		PLR100-3		0.313	0.314	0.311	1.323	43.188
		PLR100-4		0.339	0.347	0.343	1.571	19.398
		PLR100-5		0.357	0.306	0.361	1.549	20.617
		PLR100-6		0.347	0.354	0.349	1.41	17.244
	PLR (400mg/kg)	PLR400-1		0.331	0.337	0.334	0.878	43.737
		PLR400-2		0.32	0.326	0.325	0.989	48.001
		PLR400-3		0.325	0.326	0.326	1.074	42.572
		PLR400-4		0.355	0.355	0.357	0.729	26.529
		PLR400-5		0.348	0.346	0.341	0.923	31.098
		PLR400-6		0.348	0.355	0.353	0.701	32.182
				OD-1	OD-2	OD-3	c(mgprot/ml)	MDA(nmol/mgprot)
		blank		0.043	0.042	0.042
		standard		0.124	0.13	0.133
	Control	Control-1		0.116	0.126	0.12	1.852	4.879
		Control-2		0.099	0.099	0.099	2.554	2.56
		Control-3		0.289	0.297	0.285	2.145	13.338
		Control-4		0.115	0.114	0.107	2.107	3.816
		Control-5		0.11	0.112	0.114	2.059	3.903
		Control-6		0.109	0.107	0.119	1.791	4.467
	Vehicle	Vehicle-1		0.168	0.191	0.2	2.605	6.377
		Vehicle-2		0.352	0.351	0.371	2.752	13.235
		Vehicle-3		0.274	0.279	0.279	2.898	9.355
		Vehicle-4		0.155	0.149	0.148	2.815	4.441
		Vehicle-5		0.234	0.251	0.25	2.951	7.924
		Vehicle-6		0.268	0.261	0.256	3.068	8.249
	VC	VC-1		0.128	0.128	0.123	2.248	4.311
		VC-2		0.141	0.148	0.145	2.206	5.353
		VC-3		0.106	0.108	0.108	2.025	3.704
		VC-4		0.206	0.2	0.249	3.182	6.381
		VC-5		0.135	0.158	0.167	3.361	3.811
		VC-6		0.131	0.122	0.126	2.9	3.342
		blank		0.044	0.044	0.043
		standard		0.107	0.108	0.11
	PLR (25mg/kg)	PLR25-1		0.075	0.075	0.077	1.305	3.792
		PLR25-2		0.067	0.068	0.069	1.128	3.337
		PLR25-3		0.075	0.076	0.076	1.117	4.428
		PLR25-4		0.071	0.074	0.071	1.86	2.355
		PLR25-5		0.064	0.064	0.064	0.863	3.643
		PLR25-6		0.088	0.088	0.088	1.385	4.951
	PLR (100mg/kg)	PLR100-1		0.065	0.066	0.066	1.378	2.468
		PLR100-2		0.07	0.071	0.071	1.365	3.058
		PLR100-3		0.067	0.066	0.065	1.323	2.61
		PLR100-4		0.069	0.068	0.07	1.571	2.494
		PLR100-5		0.078	0.076	0.078	1.549	3.361
		PLR100-6		0.063	0.062	0.062	1.41	2.047
	PLR (400mg/kg)	PLR400-1		0.057	0.056	0.056	0.878	2.232
		PLR400-2		0.055	0.054	0.053	0.989	1.616
		PLR400-3		0.052	0.051	0.053	1.074	1.2
		PLR400-4		0.051	0.05	0.05	0.729	1.414
		PLR400-5		0.057	0.058	0.058	0.923	2.345
		PLR400-6		0.051	0.05	0.05	0.701	1.47

## Sheet: Figure 3
Figure3 A	cell Viability				PLR(ug/mL)
		Control	Vehicle	VC	0.1	0.5	1
	OD-1	2.633	0.289	0.459	0.51	0.66	1.005
	OD-2	2.695	0.219	0.385	0.635	0.616	1.048
	OD-3	2.677	0.288	1.065	0.519	0.969	0.721
	OD-4	2.754	0.227	0.905	0.598	0.725	0.974
	OD-5	2.791	0.245	0.604	0.471	0.629	0.998
	OD-6	2.761	0.222	0.686	0.46	0.553	0.809
	OD-7	2.792	0.34	0.915	0.623	0.738	0.879
	OD-8	2.741	0.096	1.151	0.448	0.678	0.913
	(%)
	1	96.429	10.584	16.81	18.678	24.171	36.806
	2	98.7	8.021	14.1	23.256	22.56	38.381
	3	98.041	10.548	39.004	19.008	35.488	26.405
	4	100.861	8.3138	33.144	21.901	26.552	35.671
	5	102.216	8.973	22.12	17.25	23.036	36.55
	6	101.117	8.13	25.124	16.847	20.253	29.628
	7	102.252	12.452	33.51	22.816	27.028	32.192
	8	100.385	3.516	42.153	16.407	24.831	33.437
Figure3 B		Control		Vehicle		PLR (1ug/mL)
Figure3 C				Gapdh	Mmp-1	2-ddCT
	Control	Control-1		18.7	31.42	0.939
				18.78	31.91
		Control-2		15.93	28.56	1.156
				15.9	28.52
		Control-3		14.82	27.97	0.904
				14.82	27.63
	Vehicle	Vehicle-1		18.46	27.69	12.549
				18.72	27.87
		Vehicle-2		17.76	26.56	14.866
				17.77	26.86
		Vehicle-3		18.82	27.22	18.802
				18.84	27.65
	VC	VC-1		15.92	27.39	2.596
				15.93	27.38
		VC-2		16.18	27.79	2.183
				15.98	27.78
		VC-3		17.84	31.73	0.502
				17.84	31.6
	PLR (0.1ug/mL)	PLR0.1-1		17.68	27.41	8.356
				17.62	27.43
		PLR0.1-2		16.78	27.13	5.716
				16.72	27
		PLR0.1-3		16.88	27.33	4.618
				16.78	27.59
	PLR (0.5ug/mL)	PLR0.5-1		17.9	27.89	6.962
				18	28.08
		PLR0.5-2		17	27.32	4.696
				17.06	27.95
		PLR0.5-3		18.41	28.79	5.517
				18.41	28.77
	PLR (1ug/mL)	PLR1-1		18.92	30.51	2.467
				18.87	30.34
		PLR1-2		18.37	30.92	1.137
				18.82	31.57
		PLR1-3		18.15	33.54	0.172
				18.08	33.43
Figure3 D				Gapdh	p21	2-ddCT					Gapdh	p53	2-ddCT
	Control	Control-1		18.7	22.29	1.032		Control	Control-1		18.7	23.83	0.905
				18.78	22.49						18.78	23.89
		Control-2		15.93	19.73	0.921			Control-2		15.93	21.01	0.957
				15.9	19.73						15.9	20.9
		Control-3		14.82	18.62	1.047			Control-3		14.82	19.43	1.138
				14.82	18.28						14.82	19.79
	Vehicle	Vehicle-1		18.46	20.09	4.975		Vehicle	Vehicle-1		18.46	21.65	4.174
				18.72	19.86						18.72	21.36
		Vehicle-2		17.76	18.59	6.445			Vehicle-2		17.76	20.95	3.139
				17.77	18.96						17.77	21.24
		Vehicle-3		18.82	19.79	6.747			Vehicle-3		18.82	21.68	4.766
				18.84	19.76						18.84	21.43
	VC	VC-1		15.92	18.49	2.044		VC	VC-1		15.92	20.58	1.108
				15.93	18.68						15.93	20.93
		VC-2		16.18	18.85	1.83			VC-2		16.18	20.84	1.132
				15.98	18.96						15.98	20.92
		VC-3		17.84	20.65	2.038			VC-3		17.84	21.71	1.998
				17.84	20.36						17.84	21.93
	PLR (0.1ug/mL)	PLR0.1-1		17.68	19.26	4.685		PLR (0.1ug/mL)	PLR0.1-1		17.68	21.56	1.885
				17.62	18.98						17.62	21.87
		PLR0.1-2		16.78	18.22	4.621			PLR0.1-2		16.78	20.1	3.308
				16.72	18.26						16.72	19.9
		PLR0.1-3		16.88	18.58	4.482			PLR0.1-3		16.88	19.94	3.825
				16.78	18.14						16.78	19.81
	PLR (0.5ug/mL)	PLR0.5-1		17.9	19.74	3.931		PLR (0.5ug/mL)	PLR0.5-1		17.9	22.28	1.486
				18	19.61						18	22.43
		PLR0.5-2		17	18.69	4.423			PLR0.5-2		17	20.99	1.756
				17.06	18.47						17.06	21.39
		PLR0.5-3		18.41	19.86	4.534			PLR0.5-3		18.41	21.79	3.036
				18.41	19.99						18.41	21.78
	PLR (1ug/mL)	PLR1-1		18.92	20.82	2.924		PLR (1ug/mL)	PLR1-1		18.92	23.94	0.867
				18.87	21.26						18.87	24.22
		PLR1-2		18.37	20.64	3.049			PLR1-2		18.37	23.15	1.391
				18.82	20.72						18.82	23.04
		PLR1-3		18.15	20.21	2.998			PLR1-3		18.15	22.39	1.42
				18.08	20.24						18.08	22.78
Figure3 E	ROS fluorescence intensity				PLR(ug/mL)
		Control	Vehicle	VC	0.1	0.5	1
	OD-1	106	254	139	155	136	106
	OD-2	111	259	141	160	140	105
	OD-3	127	268	140	172	144	99
	OD-4	121	259	133	176	153	111
	OD-5	111	256	135	171	154	116

## Sheet: Figure 4
Figure4 A				Gapdh	Bmal1	2-ddCT
	Control	Control-1		15.86	23.28	0.703
				15.94	23.34
		Control-2		16.05	23.34	0.893
				16.39	23.23
		Control-3		16.55	23.32	1.091
				16.17	22.95
		Control-4		15.99	23.03	0.984
				15.86	22.67
		Control-5		15.95	22.81	1.036
				15.65	22.49
		Control-6		15.78	22.54	1.293
				16.18	22.48
	Vehicle	Vehicle-1		16.66	24.65	0.54
				16.97	24.56
		Vehicle-2		16.95	24.8	0.539
				17.08	24.81
		Vehicle-3		17.93	25.54	0.64
				17.93	25.41
		Vehicle-4		18.16	26.86	0.315
				18.24	26.67
		Vehicle-5		18.28	26.8	0.343
				18.1	26.47
		Vehicle-6		16.08	24.23	0.467
				16.42	24.28
	PLR (400mg/kg)	PLR-1		16.89	24.32	0.637
				16.88	24.55
		PLR-2		17.9	24.93	0.785
				17.71	25.18
		PLR-3		17.56	24.36	0.901
				17.36	24.67
		PLR-4		16.49	24.3	0.514
				16.59	24.5
		PLR-5		16.49	23.29	0.917
				16.23	23.48
		PLR-6		16.09	23.54	0.804
				16.43	23.41
Figure4 B
		RawIntDen	GAPDH		BMAL1
	Control	Control-1	321743	301666	64128	0.213	0.277	0.766
		Control-2	309596		56813	0.188		0.679
		Control-3	269137		102494	0.34		1.225
		Control-4	306189		111355	0.369		1.33
	Vehicle	Vehicle-1	338378	310766	37329	0.12		0.433
		Vehicle-2	300816		24455	0.079		0.284
		Vehicle-3	292921		23450	0.075		0.272
		Vehicle-4	310951		27342	0.088		0.317
	PLR (400mg/kg)	PLR-1	352739	313144	59064	0.189		0.68
		PLR-2	288583		50170	0.16		0.577
		PLR-3	315992		105541	0.337		1.215
		PLR-4	295260		86234	0.275		0.993
Figure4 C				Gapdh	Cry1	2-ddCT					Gapdh	Cry2	2-ddCT
	Control	Control-1		15.86	22.44	1.069		Control	Control-1		15.86	23.48	0.731
				15.94	22.48						15.94	23.49
		Control-2		16.05	22.72	0.974			Control-2		16.05	22.94	1.268
				16.39	23.11						16.39	23.08
		Control-3		16.55	22.91	1.154			Control-3		16.55	23.6	0.964
				16.17	22.71						16.17	23.49
		Control-4		15.99	24.04	0.706			Control-4		15.99	23.32	1.002
				15.86	22.13						15.86	22.79
		Control-5		15.95	22.41	1.005			Control-5		15.95	22.87	1.055
				15.65	22.49						15.65	22.84
		Control-6		15.78	22.76	1.092			Control-6		15.78	23.13	0.981
				16.18	22.26						16.18	23.15
	Vehicle	Vehicle-1		16.66	25.54	0.248		Vehicle	Vehicle-1		16.66	24.82	0.54
				16.97	25.42						16.97	24.85
		Vehicle-2		16.95	25.23	0.332			Vehicle-2		16.95	25.97	0.252
				17.08	25.29						17.08	26.3
		Vehicle-3		17.93	25.21	0.649			Vehicle-3		17.93	25.79	0.608
				17.93	25.22						17.93	25.77
		Vehicle-4		18.16	25.78	0.538			Vehicle-4		18.16	25.86	0.665
				18.24	25.73						18.24	25.98
		Vehicle-5		18.28	26.14	0.426			Vehicle-5		18.28	26.94	0.295
				18.1	26.02						18.1	27.23
		Vehicle-6		16.08	24.16	0.376			Vehicle-6		16.08	23.99	0.658
				16.42	24.48						16.42	23.98
	PLR (400mg/kg)	PLR-1		16.89	23.88	0.857		PLR (400mg/kg)	PLR-1		16.89	24.84	0.548
				16.88	23.65						16.88	24.93
		PLR-2		17.9	24.72	0.881			PLR-2		17.9	25.18	0.863
				17.71	24.57						17.71	25.13
		PLR-3		17.56	24.13	1.037			PLR-3		17.56	24.89	0.767
				17.36	24						17.36	25.06
		PLR-4		16.49	23.52	0.849			PLR-4		16.49	23.67	0.95
				16.59	23.35						16.59	23.82
		PLR-5		16.49	22.72	1.127			PLR-5		16.49	23.34	1.012
				16.23	22.97						16.23	23.61
		PLR-6		16.09	23.49	0.723			PLR-6		16.09	23.21	1.123
				16.43	23.28						16.43	23.24
Figure4 D				Gapdh	Per1	2-ddCT					Gapdh	Per2	2-ddCT
	Control	Control-1		15.86	23.41	1.028		Control	Control-1		15.86	23.13	0.802
				15.94	23.23						15.94	23.21
		Control-2		16.05	23.21	1.371			Control-2		16.05	22.97	1.162
				16.39	23.24						16.39	22.94
		Control-3		16.55	23.57	1.125			Control-3		16.55	23.35	0.934
				16.17	23.73						16.17	23.47
		Control-4		15.99	24	0.633			Control-4		15.99	23.12	0.947
				15.86	24.09						15.86	22.79
		Control-5		15.95	23.21	0.936			Control-5		15.95	22.8	0.954
				15.65	23.5						15.65	22.84
		Control-6		15.78	23.73	0.907			Control-6		15.78	22.58	1.199
				16.18	23.43						16.18	22.76
	Vehicle	Vehicle-1		16.66	25.49	0.407		Vehicle	Vehicle-1		16.66	25.41	0.32
				16.97	25.66						16.97	25.42
		Vehicle-2		16.95	26.9	0.199			Vehicle-2		16.95	25.13	0.408
				17.08	26.71						17.08	25.39
		Vehicle-3		17.93	26.66	0.399			Vehicle-3		17.93	25.94	0.501
				17.93	26.78						17.93	25.82
		Vehicle-4		18.16	26.14	0.651			Vehicle-4		18.16	27.74	0.152
				18.24	26.42						18.24	28.01
		Vehicle-5		18.28	26.77	0.472			Vehicle-5		18.28	27.45	0.196
				18.1	26.7						18.1	27.54
		Vehicle-6		16.08	25.19	0.359			Vehicle-6		16.08	24.53	0.416
				16.42	25.18						16.42	24.4
	PLR (400mg/kg)	PLR-1		16.89	24.49	0.982		PLR (400mg/kg)	PLR-1		16.89	24.46	0.716
				16.88	24.26						16.88	24.18
		PLR-2		17.9	25.3	0.908			PLR-2		17.9	26.02	0.399
				17.71	25.51						17.71	26.14
		PLR-3		17.56	25.7	0.621			PLR-3		17.56	24.29	1.066
				17.36	25.51						17.36	24.35
		PLR-4		16.49	23.98	0.89			PLR-4		16.49	23.35	1.14
				16.59	24.35						16.59	23.26
		PLR-5		16.49	23.91	0.876			PLR-5		16.49	23.87	0.651
				16.23	24.12						16.23	23.99
		PLR-6		16.09	24.13	0.716			PLR-6		16.09	24.98	0.309
				16.43	24.27						16.43	24.83

## Sheet: Figure 5
Figure5 A				Gapdh	Bmal1	2-ddCT
	Control	Control-1		15.95	27.82	0.817
				16.33	27.91
		Control-2		16.34	27.98	1.016
				16.96	28.14
		Control-3		16.88	28.3	1.167
				16.97	27.97
	Vehicle	Vehicle-1		16.56	29.76	0.256
				16.5	30.09
		Vehicle-2		16.71	28.92	0.505
				16.12	28.75
		Vehicle-3		16.14	29.08	0.327
				16.09	29.24
	PLR (1ug/mL)	PLR-1		16.86	28.47	0.963
				16.84	28.21
		PLR-2		16.79	27.97	1.068
				16.43	27.92
		PLR-3		16.29	28.04	0.77
				16.23	28.11
Figure5 B
		RawIntDen	GAPDH		BMAL1
	Control	Control-1	207129	234926	48856	0.208	0.225	0.926
		Control-2	230381		55641	0.237		1.055
		Control-3	270377		66408	0.283		1.26
		Control-4	231818		40097	0.171		0.76
	Vehicle	Vehicle-1	180937	216937	30098	0.139		0.618
		Vehicle-2	234154		27260	0.126		0.56
		Vehicle-3	239361		25226	0.116		0.519
		Vehicle-4	213297		19132	0.088		0.393
	PLR (1ug/mL)	PLR-1	264878	238262	52501	0.22		0.981
		PLR-2	242521		60614	0.254		1.133
		PLR-3	259941		44330	0.186		0.829
		PLR-4	185709		35268	0.148		0.659
Figure5 C				Gapdh	Cry1	2-ddCT					Gapdh	Cry2	2-ddCT
	Control	Control-1		15.95	22.9	0.833		Control	Control-1		15.95	22.68	0.944
				16.33	22.72						16.33	22.32
		Control-2		16.34	23.45	0.896			Control-2		16.34	22.81	0.941
				16.96	22.98						16.96	23.22
		Control-3		16.88	22.98	1.271			Control-3		16.88	22.99	1.115
				16.97	22.99						16.97	23.1
	Vehicle	Vehicle-1		16.56	25.94	0.129		Vehicle	Vehicle-1		16.56	23.26	0.698
				16.5	25.83						16.5	23.39
		Vehicle-2		16.71	25.42	0.163			Vehicle-2		16.71	24.01	0.399
				16.12	25.45						16.12	24.02
		Vehicle-3		16.14	24.34	0.312			Vehicle-3		16.14	24.92	0.168
				16.09	24.06						16.09	25.01
	PLR (1ug/mL)	PLR-1		16.86	24.56	0.418		PLR (1ug/mL)	PLR-1		16.86	23.33	0.907
				16.84	24.47						16.84	23.2
		PLR-2		16.79	24.11	0.436			PLR-2		16.79	23.24	0.876
				16.43	24.32						16.43	22.92
		PLR-3		16.29	24.25	0.323			PLR-3		16.29	22.86	0.767
				16.23	24.35						16.23	22.98
Figure5 D				Gapdh	Per1	2-ddCT					Gapdh	Per2	2-ddCT
	Control	Control-1		15.95	23.18	0.978		Control	Control-1		15.95	24.01	0.972
				16.33	23.24						16.33	24.17
		Control-2		16.34	23.74	0.9678			Control-2		16.34	24.8	0.982
				16.96	23.73						16.96	24.37
		Control-3		16.88	23.82	1.0558			Control-3		16.88	24.88	1.046
				16.97	23.95						16.97	24.66
	Vehicle	Vehicle-1		16.56	25.23	0.308		Vehicle	Vehicle-1		16.56	27.11	0.168
				16.5	25.3						16.5	26.92
		Vehicle-2		16.71	25.44	0.2838			Vehicle-2		16.71	25.65	0.387
				16.12	25.11						16.12	25.74
		Vehicle-3		16.14	24.38	0.455			Vehicle-3		16.14	25.87	0.281
				16.09	24.19						16.09	25.84
	PLR (1ug/mL)	PLR-1		16.86	24.09	0.943		PLR (1ug/mL)	PLR-1		16.86	25.2	0.841
				16.84	23.86						16.84	24.81
		PLR-2		16.79	23.73	0.867			PLR-2		16.79	25.07	0.701
				16.43	23.98						16.43	24.99
		PLR-3		16.29	23.98	0.636			PLR-3		16.29	24.27	1.015
				16.23	23.93						16.23	24.02

## Sheet: Figure 6
Figure6 A				Gapdh	Nrf2	2-ddCT					Gapdh	Prdx6	2-ddCT
	Control	Control-1		15.86	23.51	0.837		Control	Control-1		15.86	22.61	1.219
				15.94	23.57						15.94	22.5
		Control-2		16.05	23.8	1.013			Control-2		16.05	23.68	0.788
				16.39	23.37						16.39	23.33
		Control-3		16.55	23.88	0.982			Control-3		16.55	23.43	0.902
				16.17	23.66						16.17	23.47
		Control-4		15.99	23.12	1.193			Control-4		15.99	22.66	1.182
				15.86	22.99						15.86	22.59
		Control-5		15.95	23	1.045			Control-5		15.95	22.71	0.947
				15.65	23.24						15.65	22.93
		Control-6		14.78	22.38	0.929			Control-6		14.78	22.08	0.963
				15.18	22.56						15.18	21.87
	Vehicle	Vehicle-1		16.12	25.1	0.357		Vehicle	Vehicle-1		16.12	24.08	0.54
				16.14	24.89						16.14	23.84
		Vehicle-2		16.09	25.72	0.274			Vehicle-2		16.09	24.12	0.612
				16.89	25.76						16.89	24.16
		Vehicle-3		16.88	26.19	0.233			Vehicle-3		16.88	24.58	0.599
				16.9	26.56						16.9	24.55
		Vehicle-4		17.71	26.81	0.304			Vehicle-4		17.71	25.37	0.54
				17.56	26.67						17.56	25.56
		Vehicle-5		17.36	26.53	0.289			Vehicle-5		17.36	25.27	0.609
				17.49	26.67						17.49	24.89
		Vehicle-6		16.59	25.86	0.252			Vehicle-6		16.59	24.22	0.511
				16.49	25.97						16.49	24.67
	PLR (400mg/kg)	PLR-1		16.23	23.66	0.925		PLR (400mg/kg)	PLR-1		16.23	23.2	0.973
				16.09	23.65						16.09	23.08
		PLR-2		16.43	24.17	0.784			PLR-2		16.43	23.48	0.991
				16.86	24.59						16.86	23.72
		PLR-3		16.84	24.84	0.746			PLR-3		16.84	23.81	0.834
				16.79	24.4						16.79	24.23
		PLR-4		16.43	23.51	1.091			PLR-4		16.43	23.52	0.791
				16.29	23.73						16.29	23.76
		PLR-5		17.23	25.8	0.618			PLR-5		17.23	24.79	0.846
				17.8	25.39						17.8	24.61
		PLR-6		17.91	25.4	0.974			PLR-6		17.91	24.76	1.001
				17.92	25.28						17.92	24.95
				Gapdh	Sod1	2-ddCT					Gapdh	Sod2	2-ddCT
	Control	Control-1		15.86	20.43	0.97		Control	Control-1		15.86	22.75	1.008
				15.94	20.44						15.94	22.66
		Control-2		16.05	20.5	1.146			Control-2		16.05	22.76	1.178
				16.39	20.53						16.39	22.84
		Control-3		16.55	20.82	0.991			Control-3		16.55	23.08	1.13
				16.17	20.91						16.17	22.92
		Control-4		15.99	20.62	0.862			Control-4		15.99	22.62	0.937
				15.86	20.64						15.86	23.05
		Control-5		15.95	20.59	0.905			Control-5		15.95	22.74	0.86
				15.65	20.28						15.65	22.93
		Control-6		14.78	19.24	1.126			Control-6		14.78	21.92	0.887
				15.18	19.36						15.18	22.02
	Vehicle	Vehicle-1		16.12	20.71	0.867		Vehicle	Vehicle-1		16.12	23.77	0.58
				16.14	20.94						16.14	23.7
		Vehicle-2		16.09	21.78	0.721			Vehicle-2		16.09	24.02	0.643
				16.89	21.13						16.89	23.86
		Vehicle-3		16.88	21.58	0.881			Vehicle-3		16.88	24.43	0.596
				16.9	21.55						16.9	24.48
		Vehicle-4		17.71	22.55	0.706			Vehicle-4		17.71	24.77	0.658
				17.56	22.7						17.56	25.34
		Vehicle-5		17.36	22.13	0.716			Vehicle-5		17.36	24.71	0.694
				17.49	22.67						17.49	24.82
		Vehicle-6		16.59	21.64	0.736			Vehicle-6		16.59	24.22	0.589
				16.49	21.31						16.49	24.02
	PLR (400mg/kg)	PLR-1		16.23	20.9	0.942		PLR (400mg/kg)	PLR-1		16.23	23.17	0.809
				16.09	20.58						16.09	23.39
		PLR-2		16.43	21.25	1.003			PLR-2		16.43	23.48	0.913
				16.86	21.02						16.86	23.71
		PLR-3		16.84	21.46	0.989			PLR-3		16.84	23.86	0.709
				16.79	21.18						16.79	24.39
		PLR-4		16.43	21.17	0.942			PLR-4		16.43	23.4	0.855
				16.29	20.71						16.29	23.4
		PLR-5		17.23	22.26	0.845			PLR-5		17.23	24.64	0.959
				17.8	22.23						17.8	24.15
		PLR-6		17.91	22.63	0.87			PLR-6		17.91	25.13	0.833
				17.92	22.58						17.92	24.86
Figure6 B				Gapdh	Nrf2	2-ddCT					Gapdh	Prdx6	2-ddCT
	Control	Control-1		16.7	22.58	1.053		Control	Control-1		16.7	24.47	0.979
				16.5	22.05						16.5	24.95
		Control-2		16.59	22.56	0.886			Control-2		16.59	24.51	0.926
				16.37	22.33						16.37	24.83
		Control-3		16.67	22.35	1.061			Control-3		16.67	24.68	1.094
				16.64	22.37						16.64	24.53
	Vehicle	Vehicle-1		16.45	23.33	0.489		Vehicle	Vehicle-1		16.45	25.9	0.355
				16.42	23.19						16.42	26.11
		Vehicle-2		16.76	23.13	0.603			Vehicle-2		16.76	26.62	0.328
				16.73	23.4						16.73	26.25
		Vehicle-3		16.72	23.078	0.777			Vehicle-3		16.72	26.19	0.404
				16.88	22.83						16.88	26.18
	PLR (1ug/mL)	PLR-1		16.57	22.02	0.951		PLR (1ug/mL)	PLR-1		16.57	24.94	0.74
				16.17	22.45						16.17	24.83
		PLR-2		16.33	22.2	0.885			PLR-2		16.33	24.39	0.832
				16.34	22.4						16.34	24.97
		PLR-3		17.23	23.18	0.932			PLR-3		17.23	25.94	0.602
				17.32	23.15						17.32	26.23
				Gapdh	Sod1	2-ddCT					Gapdh	Sod2	2-ddCT
	Control	Control-1		16.7	21.71	1.031		Control	Control-1		16.7	24.23	0.928
				16.5	21.67						16.5	24.38
		Control-2		16.59	21.39	1.068			Control-2		16.59	24.02	1.077
				16.37	21.65						16.37	23.92
		Control-3		16.67	21.87	0.901			Control-3		16.67	24.21	0.995
				16.64	22.01						16.64	24.31
	Vehicle	Vehicle-1		16.45	22.04	0.608		Vehicle	Vehicle-1		16.45	25.18	0.457
				16.42	22.53						16.42	25.14
		Vehicle-2		16.76	22.93	0.442			Vehicle-2		16.76	25.11	0.475
				16.73	23.19						16.73	25.73
		Vehicle-3		16.72	22.97	0.575			Vehicle-3		16.72	25.89	0.385
				16.88	22.5						16.88	25.66
	PLR (1ug/mL)	PLR-1		16.57	22.12	0.695		PLR (1ug/mL)	PLR-1		16.57	24.27	0.775
				16.17	21.95						16.17	24.4
		PLR-2		16.33	21.67	0.837			PLR-2		16.33	24.34	0.684
				16.34	21.79						16.34	24.62
		PLR-3		17.23	22.63	0.84			PLR-3		17.23	25.08	0.822
				17.32	22.69						17.32	25.23

## Sheet: Figure 7
Figure7 A			Ratio
	Control	Control-1	0.0652
		Control-2	0.0643
		Control-3	0.0649
	SR8278	SR8278-1	0.1271
		SR8278-2	0.131
		SR8278-3	0.1334
	PLR (1ug/mL)	PLR-1	0.0807
		PLR-2	0.0804
		PLR-3	0.0895
Figure7 B			Ratio
	Control	Control-1	10213
		Control-2	10480
		Control-3	10165
		Control-4	10261
		Control-5	10341
		Control-6	10304
	SR8278	SR8278-1	33575
		SR8278-2	32624
		SR8278-3	30954
		SR8278-4	29242
		SR8278-5	27379
		SR8278-6	31516
	PLR (1ug/mL)	PLR-1	16541
		PLR-2	15571
		PLR-3	15688
		PLR-4	15971
		PLR-5	15737
		PLR-6	16084
Figure7 C				Gapdh	Bmal1	2-ddCT
	Vehicle	Vehicle-1		18.68	26.68	0.974
				18.79	26.69
		Vehicle-2		19.04	27.19	0.891
				19.17	27.18
		Vehicle-3		19.01	26.63	1.135
				18.88	26.72
	SR8278	SR8278-1		16.33	22.88	2.861
				16.38	22.63
		SR8278-2		16.39	22.79	2.797
				16.3	22.76
		SR8278-3		16.21	22.47	2.941
				16.15	22.6
	PLR (0.1ug/mL)	PLR0.1-1		18.67	26.21	1.268
				18.62	26.22
		PLR0.1-2		18.56	26.15	1.282
				18.53	26.05
		PLR0.1-3		19.62	27.73	1.003
				19.89	27.6
	PLR (0.5ug/mL)	PLR0.5-1		18.6	26.34	1.145
				18.38	26.07
		PLR0.5-2		18.6	25.88	1.546
				18.63	25.92
		PLR0.5-3		18.28	25.66	1.57
				18.39	25.54
	PLR (1ug/mL)	PLR1-1		18.22	25.2	1.66
				18.09	25.47
		PLR1-2		18.17	25.46	1.423
				18.16	25.67
		PLR1-3		18.61	25.74	1.891
				18.77	25.63
Figure7 D				Gapdh	Nrf2	2-ddCT					Gapdh	Prdx6	2-ddCT
	Vehicle	Vehicle-1		18.68	22.6	0.89		Vehicle	Vehicle-1		18.68	22.44	1.047
				18.79	22.59						18.79	22.44
		Vehicle-2		19.04	22.76	1.051			Vehicle-2		19.04	23.08	0.909
				19.17	22.69						19.17	22.95
		Vehicle-3		19.01	22.49	1.059			Vehicle-3		19.01	22.65	1.044
				18.88	22.62						18.88	22.66
	SR8278	SR8278-1		16.33	18.75	2.931		SR8278	SR8278-1		16.33	18.75	3.085
				16.38	18.24						16.38	18.25
		SR8278-2		16.39	18.68	2.772			SR8278-2		16.39	18.06	4.014
				16.3	18.45						16.3	18.17
		SR8278-3		16.21	18.18	2.931			SR8278-3		16.21	18.26	3.562
				16.15	18.46						16.15	17.98
	PLR (0.1ug/mL)	PLR0.1-1		18.67	21.72	1.411		PLR (0.1ug/mL)	PLR0.1-1		18.67	21.47	2.095
				18.62	21.96						18.62	21.22
		PLR0.1-2		18.56	22.15	1.103			PLR0.1-2		18.56	21.68	1.942
				18.53	22.04						18.53	21.04
		PLR0.1-3		19.62	22.81	1.548			PLR0.1-3		19.62	22.58	1.956
				19.89	22.82						19.89	22.54
	PLR (0.5ug/mL)	PLR0.5-1		18.6	21.33	1.734		PLR (0.5ug/mL)	PLR0.5-1		18.6	20.69	3.387
				18.38	21.44						18.38	20.31
		PLR0.5-2		18.6	21.02	2.181			PLR0.5-2		18.6	20.79	3.179
				18.63	21.34						18.63	20.65
		PLR0.5-3		18.28	20.99	1.96			PLR0.5-3		18.28	20.37	3.72
				18.39	21.12						18.39	20.06
	PLR (1ug/mL)	PLR1-1		18.22	20.55	2.299		PLR (1ug/mL)	PLR1-1		18.22	20.26	3.648
				18.09	20.74						18.09	19.86
		PLR1-2		18.17	20.88	2.073			PLR1-2		18.17	20.19	3.794
				18.16	20.73						18.16	19.84
		PLR1-3		18.61	21.01	2.231			PLR1-3		18.61	20.74	3.459
				18.77	21.44						18.77	20.61
				Gapdh	Sod1	2-ddCT					Gapdh	Sod2	2-ddCT
	Vehicle	Vehicle-1		18.68	22.42	1.066		Vehicle	Vehicle-1		18.68	23.42	0.927
				18.79	22.52						18.79	23.32
		Vehicle-2		19.04	22.91	1.005			Vehicle-2		19.04	23.6	1.004
				19.17	22.94						19.17	23.65
		Vehicle-3		19.01	22.72	0.9283			Vehicle-3		19.01	23.35	1.069
				18.88	23.04						18.88	23.4
	SR8278	SR8278-1		16.33	18.94	2.456		SR8278	SR8278-1		16.33	19.12	3.118
				16.38	18.83						16.38	19.36
		SR8278-2		16.39	19.1	2.26			SR8278-2		16.39	19.23	3.072
				16.3	18.89						16.3	19.28
		SR8278-3		16.21	18.54	2.514			SR8278-3		16.21	19.2	2.479
				16.15	18.82						16.15	19.59
	PLR (0.1ug/mL)	PLR0.1-1		18.67	22.17	1.092		PLR (0.1ug/mL)	PLR0.1-1		18.67	22.11	1.946
				18.62	22.52						18.62	22.32
		PLR0.1-2		18.56	21.97	1.354			PLR0.1-2		18.56	21.82	2.682
				18.53	21.9						18.53	21.47
		PLR0.1-3		19.62	22.94	1.409			PLR0.1-3		19.62	22.8	2.785
				19.89	23.23						19.89	22.8
	PLR (0.5ug/mL)	PLR0.5-1		18.6	21.7	1.637		PLR (0.5ug/mL)	PLR0.5-1		18.6	21.57	3.205
				18.38	21.51						18.38	21.1
		PLR0.5-2		18.6	21.83	1.731			PLR0.5-2		18.6	21.5	2.929
				18.63	21.48						18.63	21.69
		PLR0.5-3		18.28	21.34	1.998			PLR0.5-3		18.28	21.46	2.74
				18.39	20.99						18.39	21.35
	PLR (1ug/mL)	PLR1-1		18.22	20.94	1.954		PLR (1ug/mL)	PLR1-1		18.22	20.9	3.335
				18.09	21.09						18.09	20.98
		PLR1-2		18.17	21.2	1.987			PLR1-2		18.17	21.2	3.23
				18.16	20.8						18.16	20.8
		PLR1-3		18.61	21.6	1.879			PLR1-3		18.61	21.58	3.139
				18.77	21.61						18.77	21.55

## Sheet: Figure 8
Figure8 A				Gapdh	Rev-erbα	2-ddCT
	WT	WT-1		18.67	27.46	1.06
				18.62	27.56
		WT-2		18.56	27.81	0.889
				18.53	27.52
		WT-3		19.62	28.64	0.979
				19.89	28.83
		WT-4		18.6	27.24	1.072
				18.38	27.44
	Rev-erbα-/-	Rev-erbα-/--1		18.6	37.87	0.0008
				18.63	37.61
		Rev-erbα-/--2		18.28	36.82	0.0015
				18.39	36.46
		Rev-erbα-/--3		18.22	36.21	0.0018
				18.09	36.22
		Rev-erbα-/--4		18.17	36.15	0.0019
				18.16	36.05
				Gapdh	Bmal1	2-ddCT
	WT	WT-1		18.67	27.39	0.825
				18.62	27.32
		WT-2		18.56	27.07	1.006
				18.53	26.87
		WT-3		19.62	27.82	1.247
				19.89	27.92
		WT-4		18.6	26.99	0.922
				18.38	27.09
	Rev-erbα-/-	Rev-erbα-/--1		18.6	25.5714	2.541
				18.63	25.5141
		Rev-erbα-/--2		18.28	25.2232	2.448
				18.39	25.6696
		Rev-erbα-/--3		18.22	25.0668	3.094
				18.09	24.8005
		Rev-erbα-/--4		18.17	25.3133	2.244
				18.16	25.54
Figure8 B	WT				Rev-erbα-/-
	Control		UVB		UVB		PLR
Figure8 C	WT				Rev-erbα-/-
	Control		UVB		UVB		PLR
			Epidermal thickness(μm)
			1	2	3	4	5
	WT	Control	0.015	0.016	0.018	0.019	0.016	0.017
		UVB	0.036	0.045	0.037	0.036	0.04	0.039
	Rev-erbα-/-	UVB	0.018	0.022	0.035	0.027	0.029	0.026
		PLR(400mg/kg)	0.024	0.023	0.023	0.024	0.015	0.022
Figure8 D				OD-1	OD-2	OD-3	OD-4	OD-5	OD-6	m(mg)	HYP(ug/mg)
			blank	0.089	0.089	0.09
			standard	0.355	0.357	0.354
	WT	Control	Control-1	0.342	0.345	0.342	0.343	0.345	0.347	20.54	2.331
			Control-2	0.356	0.356	0.354	0.354	0.353	0.354	22.17	2.248
			Control-3	0.332	0.333	0.333	0.331	0.334	0.334	21.49	2.13
			Control-4	0.448	0.445	0.446	0.449	0.449	0.446	30.07	2.237
		UVB	UVB-1	0.337	0.337	0.338	0.338	0.337	0.337	27.95	1.668
			UVB-2	0.347	0.348	0.348	0.351	0.35	0.348	24.63	1.979
			UVB-3	0.344	0.344	0.35	0.345	0.344	0.346	30.68	1.569
			UVB-4	0.344	0.343	0.345	0.344	0.344	0.345	29.18	1.642
	Rev-erbα-/-	UVB	UVB-1	0.353	0.352	0.351	0.353	0.354	0.353	27.05	1.83
			UVB-2	0.313	0.312	0.313	0.312	0.313	0.313	20.44	2.054
			UVB-3	0.402	0.403	0.401	0.4	0.403	0.403	24.14	2.435
			UVB-4	0.365	0.368	0.367	0.367	0.366	0.366	25.31	2.058
		PLR (400mg/kg)	PLR-1	0.316	0.316	0.317	0.316	0.317	0.318	29.6	1.444
			PLR-2	0.351	0.352	0.352	0.352	0.352	0.352	24.53	2.012
			PLR-3	0.37	0.37	0.372	0.37	0.37	0.37	24.86	2.125
			PLR-4	0.378	0.376	0.372	0.372	0.374	0.377	22.43	2.393
					Gapdh	Mmp-1	2-ddCT
	WT	Control	Control-1		20.94	31.34	0.931
					20.78	31.2
			Control-2		18.37	28.62	0.988
					18.37	28.77
			Control-3		18.47	28.6	1.04
					18.49	28.86
			Control-4		19.78	29.9	1.04
					19.81	30.19
		UVB	UVB-1		20.95	29.58	2.771
					20.91	29.95
			UVB-2		19.5	28.15	2.906
					19.58	28.46
			UVB-3		16.27	25.16	2.628
					16.16	25.09
			UVB-4		16.97	25.52	3.029
					16.88	25.75
	Rev-erbα-/-	UVB	UVB-1		16.86	26.45	1.707
					16.67	26.15
			UVB-2		17.13	25.94	2.526
					17.08	26.21
			UVB-3		16.27	25.6	1.588
					16.03	25.99
			UVB-4		15.44	24.65	1.982
					15.48	24.91
		PLR (400mg/kg)	PLR-1		19.13	28.82	1.628
					19.23	28.75
			PLR-2		19.5	28.4	2.301
					19.48	28.79
			PLR-3		21.41	30.85	1.786
					21.46	30.96
			PLR-4		20	29.71	1.596
					19.99	29.54
Figure8 E					Gapdh	p21	2-ddCT						Gapdh	p53	2-ddCT
	WT	Control	Control-1		20.94	27.11	1.029		WT	Control	Control-1		20.94	29.97	0.921
					20.78	27.01							20.78	29.79
			Control-2		18.37	24.88	0.821				Control-2		18.37	27.35	0.908
					18.37	24.91							18.37	27.47
			Control-3		18.47	24.56	1.146				Control-3		18.47	27.24	1.11
					18.49	24.49							18.49	27.22
			Control-4		19.78	26.02	1.004				Control-4		19.78	28.97	1.061
					19.81	26.04							19.81	28.25
		UVB	UVB-1		20.95	25.36	3.628			UVB	UVB-1		20.95	27.7	3.575
					20.91	25.27							20.91	28.29
			UVB-2		19.5	24.08	3.084				UVB-2		19.5	26.519	3.52
					19.58	24.23							19.58	26.74
			UVB-3		16.27	21.03	3.044				UVB-3		16.27	22.98	4.461
					16.16	20.68							16.16	22.94
			UVB-4		16.97	21.38	3.521				UVB-4		16.97	23.79	4.136
					16.88	21.33							16.88	23.77
	Rev-erbα-/-	UVB	UVB-1		16.86	21.92	2.243		Rev-erbα-/-	UVB	UVB-1		16.86	24.19	2.433
					16.67	21.76							16.67	24.57
			UVB-2		17.13	21.94	2.417				UVB-2		17.13	24.84	2.49
					17.08	22.21							17.08	24.53
			UVB-3		16.27	20.81	2.57				UVB-3		16.27	23.95	1.939
					16.03	21.24							16.03	24.24
			UVB-4		15.44	20.18	2.518				UVB-4		15.44	23.66	2.05
					15.48	20.55							15.48	22.99
		PLR (400mg/kg)	PLR-1		19.13	24.3	2.118			PLR (400mg/kg)	PLR-1		19.13	26.94	2.072
					19.23	24.38							19.23	27.11
			PLR-2		19.5	24.08	2.968				PLR-2		19.5	27.76	1.829
					19.48	24.24							19.48	27.28
			PLR-3		21.41	26.67	2.187				PLR-3		21.41	29.87	1.516
					21.46	26.42							21.46	29.6
			PLR-4		20	24.89	2.399				PLR-4		20	27.81	1.843
					19.99	25.06							19.99	28.22

## Sheet: Figure 9
Figure9 A				OD-1	OD-2	OD-3	c(mgprot/ml)	SOD(U/mgprot)
			standard	0.377	0.371	0.371
	WT	Control	Control-1	0.293	0.267	0.298	4.25	18.219
			Control-2	0.285	0.283	0.242	3.98	23.032
			Control-3	0.298	0.287	0.294	4.055	17.56
			Control-4	0.271	0.273	0.278	4.484	19.651
		UVB	UVB-1	0.364	0.362	0.361	3.649	2.602
			UVB-2	0.355	0.355	0.357	4.285	3.6
			UVB-3	0.359	0.357	0.369	3.416	2.953
			UVB-4	0.358	0.356	0.361	4.365	2.991
	Rev-erbα-/-	UVB	UVB-1	0.313	0.306	0.307	4.201	13.629
			UVB-2	0.312	0.314	0.322	4.272	11.876
			UVB-3	0.316	0.311	0.349	4.177	10.157
			UVB-4	0.331	0.334	0.337	4.478	7.752
		PLR (400mg/kg)	PLR-1	0.353	0.364	0.361	3.427	3.55
			PLR-2	0.323	0.325	0.322	3.406	12.979
			PLR-3	0.314	0.326	0.32	4.376	10.78
			PLR-4	0.319	0.315	0.315	4.52	11.158
				OD-1	OD-2	OD-3	c(mgprot/ml)	MDA(nmol/mgprot)
			blank	0.043	0.042	0.042
			standard	0.124	0.13	0.133
	WT	Control	Control-1	0.12	0.122	0.12	4.25	2.127
			Control-2	0.142	0.144	0.152	3.98	3.0057
			Control-3	0.146	0.14	0.14	4.055	2.8367
			Control-4	0.108	0.105	0.105	4.484	1.6387
		UVB	UVB-1	0.189	0.197	0.205	3.649	4.891
			UVB-2	0.164	0.19	0.189	4.285	3.734
			UVB-3	0.168	0.198	0.183	3.416	4.751
			UVB-4	0.176	0.176	0.176	4.365	3.534
	Rev-erbα-/-	UVB	UVB-1	0.155	0.149	0.148	4.201	2.9757
			UVB-2	0.162	0.163	0.163	4.272	3.2507
			UVB-3	0.144	0.145	0.153	4.177	2.9007
			UVB-4	0.143	0.141	0.14	4.478	2.5517
		PLR (400mg/kg)	PLR-1	0.139	0.132	0.119	3.427	2.952
			PLR-2	0.139	0.145	0.146	3.406	3.421
			PLR-3	0.134	0.135	0.138	4.376	2.461
			PLR-4	0.169	0.165	0.167	4.52	3.182
Figure9 B					Gapdh	Nrf2	2-ddCT						Gapdh	Prdx6	2-ddCT
	WT	Control	Control-1		20.94	29.4	1.005		WT	Control	Control-1		20.94	28.51	0.988
					20.78	29.25							20.78	28.64
			Control-2		18.37	26.89	1.015				Control-2		18.37	26.06	0.906
					18.37	26.75							18.37	26.36
			Control-3		18.47	27.05	1.04				Control-3		18.47	26.03	1.033
					18.49	26.74							18.49	26.23
			Control-4		19.78	28.22	0.941				Control-4		19.78	27.26	1.073
					19.81	28.49							19.81	27.52
		UVB	UVB-1		20.95	29.54	0.823			UVB	UVB-1		20.95	29.35	0.625
					20.91	29.82							20.91	29.26
			UVB-2		19.5	28.33	0.843				UVB-2		19.5	27.6	0.677
					19.58	28.19							19.58	28
			UVB-3		16.27	25.03	0.776				UVB-3		16.27	24.83	0.6
					16.16	25.08							16.16	24.49
			UVB-4		16.97	25.79	0.765				UVB-4		16.97	25.18	0.692
					16.88	25.77							16.88	25.13
	Rev-erbα-/-	UVB	UVB-1		16.86	25.57	1.066		Rev-erbα-/-	UVB	UVB-1		16.86	24.35	0.97
					16.67	24.72							16.67	24.66
			UVB-2		17.13	25.18	1.163				UVB-2		17.13	24.99	0.884
					17.08	25.54							17.08	24.97
			UVB-3		16.27	24.64	0.959				UVB-3		16.27	24.34	0.854
					16.03	24.72							16.03	23.81
			UVB-4		15.44	23.98	0.984				UVB-4		15.44	23.25	1.038
					15.48	23.93							15.48	22.96
		PLR (400mg/kg)	PLR-1		19.13	27.45	1.004			PLR (400mg/kg)	PLR-1		19.13	26.83	1.05
					19.23	27.84							19.23	26.78
			PLR-2		19.5	27.87	1.171				PLR-2		19.5	27.45	0.931
					19.48	27.6							19.48	27.14
			PLR-3		21.41	29.93	1.035				PLR-3		21.41	29.68	0.848
					21.46	29.78							21.46	29.05
			PLR-4		20	28.61	0.902				PLR-4		20	28.04	0.884
					19.99	28.62							19.99	27.71
					Gapdh	Sod1	2-ddCT						Gapdh	Sod2	2-ddCT
	WT	Control	Control-1		20.94	25.61	1.042		WT	Control	Control-1		20.94	28.64	1.145
					20.78	25.58							20.78	28.7
			Control-2		18.37	22.8	1.072				Control-2		18.37	26.41	0.997
					18.37	23.33							18.37	26.35
			Control-3		18.47	23.48	0.969				Control-3		18.47	26.6	0.94
					18.49	23.16							18.49	26.55
			Control-4		19.78	24.7	0.917				Control-4		19.78	27.91	0.918
					19.81	24.73							19.81	27.94
		UVB	UVB-1		20.95	26.79	0.482			UVB	UVB-1		20.95	29.67	0.574
					20.91	26.77							20.91	29.81
			UVB-2		19.5	25.19	0.639				UVB-2		19.5	28.33	0.533
					19.58	24.77							19.58	28.58
			UVB-3		16.27	22.05	0.54				UVB-3		16.27	25.1	0.441
					16.16	21.75							16.16	25.7
			UVB-4		16.97	22.37	0.563				UVB-4		16.97	25.91	0.539
					16.88	22.72							16.88	25.73
	Rev-erbα-/-	UVB	UVB-1		16.86	21.54	1.054		Rev-erbα-/-	UVB	UVB-1		16.86	24.83	0.935
					16.67	21.43							16.67	24.9
			UVB-2		17.13	21.28	1.262				UVB-2		17.13	25.02	1.049
					17.08	21.85							17.08	25.06
			UVB-3		16.27	20.8	0.963				UVB-3		16.27	24.43	0.931
					16.03	21.2							16.03	24.09
			UVB-4		15.44	20.11	1.021				UVB-4		15.44	23.87	0.824
					15.48	20.34							15.48	23.62
		PLR (400mg/kg)	PLR-1		19.13	24.54	0.838			PLR (400mg/kg)	PLR-1		19.13	27.43	0.755
					19.23	23.91							19.23	27.76
			PLR-2		19.5	24.6	0.704				PLR-2		19.5	27.93	0.674
					19.48	24.99							19.48	28.2
			PLR-3		21.41	26.07	1.059				PLR-3		21.41	29.81	0.883
					21.46	26.22							21.46	29.43
			PLR-4		20	25.01	0.742				PLR-4		20	28.08	0.901
					19.99	25.43							19.99	28.23
